# Supplementary material for: Multifunctional Magnetic Droplet Robots for Urological Applications: From Drug Delivery to Stone Retrieval
Source: Micromachines (Basel). 2026 May 3;17(5):569. doi: 10.3390/mi17050569 (PMC13208772; doi:10.3390/mi17050569)
Supplement: Supplementary file 1 [file micromachines-17-00569-s001.zip]

Archive with 8 entries (7 files):
- Movie/
- Movie/Movie S1.mp4
- Movie/Movie S2.mp4
- Movie/Movie S3.mp4
- Movie/Movie S4.mp4
- Movie/Movie S5.mp4
- Movie/Movie S6.mp4
- Supplementary File.pdf
